# Supplementary material for: Unraveling Extremely Damaging IRAK4 Variants and Their Potential Implications for IRAK4 Inhibitor Efficacy
Source: J Pers Med. 2023 Nov 26;13(12):1648. doi: 10.3390/jpm13121648 (PMC10744719; doi:10.3390/jpm13121648)
Supplement: Supplementary file 1 [file jpm-13-01648-s001.zip]

Archive with 1 entries (1 files):
- jpm-2670435-supplementary.pdf
